# Supplementary material for: Multi-Tissue Transcriptomic Analysis Reveals Tissue-Specific Thermal Responses and Sex-Biased Functional Differentiation in Reproductive Tissues of the Brown Frog (Rana dybowskii)
Source: Curr Issues Mol Biol. 2026 Jun 1;48(6):583. doi: 10.3390/cimb48060583 (PMC13297849; doi:10.3390/cimb48060583)
Supplement: Supplementary file 1 [file cimb-48-00583-s001.zip]

Archive with 1 entries (1 files):
- cimb-4309337-supplementary.pdf
